# Supplementary material for: Trends in the Prevalence and Factors Associated with Undernutrition in Tunisian Children Aged 0–23 Months
Source: Nutrients. 2024 Nov 14;16(22):3893. doi: 10.3390/nu16223893 (PMC11597036; doi:10.3390/nu16223893)
Supplement: Supplementary file 1 [file nutrients-16-03893-s001.zip]

Archive with 1 entries (1 files):
- nutrients-3291263-supplementary.pdf
